# Supplementary material for: Cis-regulatory CYP6P9b P450 variants associated with loss of insecticide-treated bed net efficacy against Anopheles funestus
Source: Nat Commun. 2019 Oct 11;10:4652. doi: 10.1038/s41467-019-12686-5 (PMC6789023; doi:10.1038/s41467-019-12686-5)
Supplement: Supplementary file 5 — Source Data [file 41467_2019_12686_MOESM5_ESM.xlsx]

## Sheet: Figure 1
			Fold-change																			SEM
			CYP6P9a	CYP6P9b	GSTe2	CYP6M7	CYP9K1	CYP9J11	CYP6M4	CYP6P4a	CYP6AA1	CYP6N1	Ald oxi	CYP6Z1	Carb2514	CYP6P5	CYP325			CYP6P9a	CYP6P9b	GSTe2	CYP6M7	CYP9K1	CYP9J11	CYP6M4	CYP6P4a	CYP6AA1	CYP6N1	Ald oxi	CYP6Z1	Carb2514	CYP6P5	CYP325
		MAL-Perm	86.56	79.8605	4.41399	4.43202	11.6697	2.80051	13.2884	8.09269	4.33597	10.0077	25.912	66.0428	4.01246	3.99134	5.63523			20.763	11.5856	0.676373	1.9875	4.79604	1.01824	5.82898	57.2456	0.704836	2.40041	8.59359	20.1947	1.0616	0.696045	3.46731
		UG-Perm	8.7086	6.86753	3.64958	1.84957	40.5283	0.452924	0.0757794	0.587324	0.0441925	0.590642	15.6341	4.2308	2.55238	15.8268	1.38915			0.574123	0.736282	0.415742	0.184159	3.97372	0.0959205	0.0766256	0.260121	0.0433117	0.168877	2.59822	3.77821	0.774401	11.1717	0.423737
		CAM-Perm	3.00158	1.46165	9.86955	3.0272	3.10482	0.814954	0.776527	6.2618	1.54239	2.08202	0.581024	2.72831	25.3062	41.1509	46.3819		CAM-Perm	0.812037	1.29495	7.76391	1.07714	0.722787	0.143218	1.2917	3.64656	0.372757	0.1536	2.226	2.22438	24.7612	26.2971	17.7353
		GH-Perm	13.5197	13.3706	12.5647	6.2032	6.31909	1.90345	5.31468	41.5498	2.02094	3.01637	17.5968	13.4519	9.23823	5.28654	1.26826			4.66368	1.74355	5.28686	7.84581	2.93667	0.862745	2.89903	8.46305	1.05076	1.18827	4.86927	16.809	3.37419	2.68886	1.13031
		BN-Perm	2.45589	2.16007	32.9869	2.20159	7.21174	0.972821	0.907184	1.76814	0.951458	1.08302	9.9755	5.93182	25.1095	0.405657	6.12			0.548776	0.213733	6.53762	0.932819	1.19354	0.266381	0.429751	0.667959	0.0196098	0.409666	4.10826	5.05811	0.917047	0.229182	4.2
						ratio of fold-change										SEM
						GHA/CMR	MWI/CMR	BEN/CMR	UGA/CMR						GHA/CMR	MWI/CMR	BEN/CMR	UGA/CMR
					CYP6P9a	-1.32434	4.83451	-1.2222	2.71006						-0.358282	1.15965	-0.330649	0.191273
					CYP6P9b	2.88222	17.215	1.47783	4.69849						0.375847	2.49743	0.146228	0.503735
					GSTe2	3.70857	1.30283	3.34229	-2.70429						1.56046	0.199637	0.662403	-2.12734
					CYP6M7	-4.25484	-5.95522	-1.41611	-1.63671						-1.51396	-2.11899	-0.50388	-0.582374
					CYP9K1	2.0611	3.8063	2.32276	13.0533						0.957856	1.56433	0.384414	1.27985
					CYP9J11	-1.49378	-1.01529	1.19371	-1.79931						-0.262515	-0.178426	0.326867	-0.316208
					CYP6M4	2.76841	6.92189	1.16826	-10.2472						1.5101	3.03631	0.553427	-17.0455
					CYP6P4a	1.46084	16.9985	-4.1327	-26.9742						0.29755	2.01268	-0.951243	-6.20876
					CYP6AA1	-41.8541	-19.5076	-1.62108	-34.9017						-10.1151	-4.7145	-0.391774	-8.43484
					CYP6N1	2.8373	9.4136	1.9469	1.06178						1.11772	2.2579	0.736442	0.303585
					Ald oxi	3.46397	5.10083	1.29916	2.03611						0.958527	1.69167	0.535038	0.338379
					CYP6Z1	1.24487	6.11175	-1.74264	-2.36494						1.55554	1.86886	-0.358928	-0.487103
					Carb2514	-2.6366	-9.27273	-1.00783	-9.91474						-2.57982	-9.07303	-0.986126	-9.7012
					CYP6P5	-75.3934	-33.3933	-101.442	-2.60007						-48.1794	-21.3397	-64.8258	-1.66155
					CYP325A	-31.614	-26.3505	-7.57755	-33.3886						-12.0884	-10.0757	-2.89746	-12.767

## Sheet: Fig 3a
		FMZ-6P9b 1.0	FNG-6P9b1.0
		13.0985	14.1484
		15.1127	12.3755
		15.9207	11.8635
		12.2001	18.0084
		13.4496	16.498
		11.5183	18.5678
		FMZ-6P9b 0.6	FNG-6P9b 0.6
		8.53688	10.2002
		9.40298	11.3568
		7.71605	9.22178
		6.68225	3.7281
		4.35338	3.61582
		4.01424	3.62918
		FMZ-6P9b 0.4	FNG-6P9b0.4
		9.26082	7.43638
		12.2649	6.30667					Average	ST Dev
		12.0436	5.37963				FMZ-6P9b 1.0	13.55	1.68677
		9.76235	6.97623				FMZ-6P9b 0.6	6.7843	2.20863
		10.7881	6.38853				FMZ-6P9b 0.4	10.6867	1.241
		10.0007	6.25445				FMZ-6P9b 0.3	8.27063	3.09274
		FMZ-6P9b 0.3	FNG-6P9b0.3				FMZ-6P9b 0.1	1.22122	0.30531
		11.3934	9.90421				FMZ-6P9b 0.08	0.456597	0.115893
		10.4926	7.0783				FNG-6P9b 1.0	15.2436	2.86769
		11.305	3.48144				FNG-6P9b 0.6	6.95864	3.67884
		4.9198	5.85392				FNG-6P9b 0.4	6.45698	0.701116
		5.58576	6.27188				FNG-6P9b 0.3	6.4553	2.07944
		5.92713	6.14203				FNG-6P9b 0.1	1.247	0.435558
		FMZ-6P9b 0.1	FNG-6P9b0.1				FNG-6P9b 0.08	0.984366	0.295797
		1.59719	2.06813
		1.3017	1.21517
		0.978459	0.874426
		0.86702	1.00856
		0.849307	1.54399
		1.62706	0.923356
		1.19846	0.815795
		1.3506	1.52657
		FMZ-6P9b 0.08	FNG-6P9b0.08
		0.638141	0.762471
		0.474903	0.928898
		0.369556	0.917251
		0.491176	/
		0.60242	1.61744
		0.380591	0.848498
		0.322268	1.04449
		0.373724	0.771519
		pgl3 basic	Negative control
		0.664509
		0.263803
		0.234708
		0.249219
		0.276811
		0.28115
		0.26906
		5'actin LRIM	Positive control
		47.3653
		45.8612
		45.8076
		49.6673
		48.7752
		43.3237
		47.2554		kman

## Sheet: Figure 3b
						original gel of PCR-RFLP of CYP6P9b genotyping

## Sheet: Figure 3c
				CYP6P9b genotyping
					RR	RS	SS
				Alive after o 180 min expsoure to permethrin	9	35	2
				Dead after 30 min exposure to permethrin	0	1	41

## Sheet: Figure 4a
							CYP6P9b genotypes
					Location/genotype	RR	RS	SS
					Malawi-salima	27	2	0
					Zambia-Kaoma	32	11	0
					Zambia-Kasama	31	3	0
					Kenya-kisumu	0	0	15
					Uganda-Lira	0	0	15
					Uganda-Tororo	0	0	15
					DRC-Mikalayi	12	17	2
					Malawi-Chikwawa	35	4	0
					Mozambique -Chokwe	40	0	0
					DRC-Kinshasa	0	0	15
					Tanzania-Bagamoyo	13	16	4
					Cameroon	0	0	25
					Nigeria	0	0	30
					Benin	0	0	30
					Senegal	0	0	30
					Ghana	0	0	30

## Sheet: Figure 4c
							CYP6P9a			CYP6P9b
					Location/genotype	RR	RS	SS	RR	RS	SS
					Malawi-salima	26	3	0	27	2	0
					Zambia-Kaoma	42	3	0	32	11	0
					Zambia-Kasama	30	4	0	31	3	0
					Kenya-kisumu	0	0	39	0	0	15
					Uganda-Lira	0	0	34	0	0	15
					Uganda-Tororo	0	0	23	0	0	15
					DRC-Mikalayi	13	9	3	12	17	2
					Malawi-Chikwawa	45	1	0	35	4	0
					Mozambique -Chokwe	40	0	0	40	0	0
					DRC-Kinshasa	0	0	40	0	0	15
					Tanzania-Bagamoyo	11	17	7	13	16	4
					Cameroon	0	0	25	0	0	25
					Nigeria	0	0	30	0	0	30
					Benin	0	0	30	0	0	30
					Senegal	0	0	30	0	0	30
					Ghana	0	0	30	0	0	30

## Sheet: Figure 5a
						PermaNet 2.0
						Unfed mosquitoes only
						CYP6P9b
						Dead	Alive		Dead	Alive		Dead	Alive
					RR	2	18	RR	10	90	RR	9.52381	46.1538
					RS	7	20	RS	25.9259	74.0741	RS	33.3333	51.2821
					SS	12	1	SS	92.3077	7.69231	SS	57.1429	2.5641

## Sheet: Figure 5b
						PermaNet 2.0
						Unfed mosquitoes only
						CYP6P9b
						Dead	Alive		Dead	Alive
					R	0.261905	0.717949	R	26.1905	71.7949
					S	0.738095	0.282051	S	73.8095	28.2051

## Sheet: Figure 5c
						PermaNet 3.0 for blood feeding
						CYP6P9b
						Bloodfed	Unfed			Bloodfed	Unfed
					RR	10	16		RR	55.5556	31.3725
					RS	7	27		RS	38.8889	52.9412
					SS	1	8		SS	5.55556	15.6863
									R	0.75	0.578431
									S	0.25	0.421569

## Sheet: Figure 6a
				PermaNet 2.0 combined CYP6P9a
				room
				Dead	Alive			Dead	Alive		Dead	Alive
			RR/RR	0	9		RR/RR	0	20.9302	RR/RR	0	100
			RR/RS	1	13		RR/RS	4.54545	30.2326	RR/RS	7.14286	92.8571
			RS/RS	2	15		RS/RS	9.09091	34.8837	RS/RS	11.7647	88.2353
			RR/SS	1	3		RR/SS	4.54545	6.97674	RR/SS	25	75
			RS/SS	10	2		RS/SS	45.4545	4.65116	RS/SS	83.3333	16.6667
			SS/SS	8	1		SS/SS	36.3636	2.32558	SS/SS	88.8889	11.1111

[truncated: 6 more sheets: Figure 6d, Fig S3d, Fig S4a, Fig S4b, Fig S4c, Fig S4d]
